# Supplementary material for: The Potential of Universal Primers for Barcoding of Subtropical Crops: Actinidia, Feijoa, Citrus, and Tea
Source: Int J Mol Sci. 2025 Jul 18;26(14):6921. doi: 10.3390/ijms26146921 (PMC12295962; doi:10.3390/ijms26146921)
Supplement: Supplementary file 1 [file ijms-26-06921-s001.zip]

Archive with 1 entries (1 files):
- ijms-3713389-supplementary.pdf
